# Supplementary material for: Proteome Changes Induced by Iprodione Exposure in the Pesticide-Tolerant Pseudomonas sp. C9 Strain Isolated from a Biopurification System
Source: Int J Mol Sci. 2024 Sep 28;25(19):10471. doi: 10.3390/ijms251910471 (PMC11476656; doi:10.3390/ijms251910471)
Supplement: Supplementary file 1 [file ijms-25-10471-s001.zip]

Archive with 1 entries (1 files):
- ijms-3221679-supplementary.pdf
